# Supplementary material for: Habitat and Canopy Position Influence Leaf Traits and Trait-Associations of a Large-Sized Leguminous Herb (Crotalaria spectabilis)
Source: Plants (Basel). 2026 Feb 5;15(3):492. doi: 10.3390/plants15030492 (PMC12899842; doi:10.3390/plants15030492)
Supplement: Supplementary file 1 [file plants-15-00492-s001.zip]

Archive with 1 entries (1 files):
- plants-4090959-supplementary.pdf
